# Supplementary material for: Ultrasound-Assisted Preparation of Hyaluronic Acid-Based Nanocapsules with an Oil Core
Source: Materials (Basel). 2024 Sep 14;17(18):4524. doi: 10.3390/ma17184524 (PMC11433493; doi:10.3390/ma17184524)
Supplement: Supplementary file 1 [file materials-17-04524-s001.zip]

Archive with 1 entries (1 files):
- materials-3186914-supplementary.pdf
